# Supplementary material for: Improvement of Antialveolar echinococcosis efficacy of novel Albendazole-Bile acids Derivatives with Enhanced Oral Bioavailability
Source: PLoS Negl Trop Dis. 2023 Jan 3;17(1):e0011031. doi: 10.1371/journal.pntd.0011031 (PMC9838834; doi:10.1371/journal.pntd.0011031)
Supplement: S1 Table — (XLSX) [file pntd.0011031.s001.xlsx]

## Sheet: Sheet1
Drug	Standard curve	R2	Linear range（ng/mL）
ABZ-BA	Y=0.0041X+0.0428	0.9948	0.82-210.00
ABZ	Y=0.0117X+0.6667	0.9906	0.92-236.00
