# Supplementary material for: Improvement of Antialveolar echinococcosis efficacy of novel Albendazole-Bile acids Derivatives with Enhanced Oral Bioavailability
Source: PLoS Negl Trop Dis. 2023 Jan 3;17(1):e0011031. doi: 10.1371/journal.pntd.0011031 (PMC9838834; doi:10.1371/journal.pntd.0011031)
Supplement: S2 Table — (XLSX) [file pntd.0011031.s002.xlsx]

## Sheet: Sheet1
Drug	Plasma concentration (ng/mL)	Inter-day			Intra-day
		Concentration (mean ± SD)	Precision (%)	Accuracy (%)	Concentration (mean ± SD)	Precision (%)	Accuracy (%)
ABZ-BA	1.58	1.56 ± 0.09	-1.27	5.77	1.50 ± 0.09	-5.06	6
	25.25	25.13 ± 0.23	-0.48	4.89	25.42 ± 0.32	0.67	1.26
	101	107.87 ± 3.51	6.8	3.25	105.41 ± 1.53	4.37	1.45
ABZ	1.57	1.50 ± 0.14	0.5	9.33	1.58 ± 0.07	-1.84	4.43
	25.18	24.98 ± 0.98	-0.79	3.92	25.32 ± 0.76	0.56	3
	100.78	99.50 ± 2.63	-1.27	2.64	98.29 ± 2.19	-2.47	2.23
