# Supplementary material for: Improvement of Antialveolar echinococcosis efficacy of novel Albendazole-Bile acids Derivatives with Enhanced Oral Bioavailability
Source: PLoS Negl Trop Dis. 2023 Jan 3;17(1):e0011031. doi: 10.1371/journal.pntd.0011031 (PMC9838834; doi:10.1371/journal.pntd.0011031)
Supplement: S3 Table — (XLSX) [file pntd.0011031.s003.xlsx]

## Sheet: Sheet1
Drug	Plasma concentration (ng/mL)	Extraction recovery	RSD	Matrix effect	RSD
		(%, mean ± SD)	(%)	(%, mean ± SD)	(%)
ABZ-BA	1.58	94.58 ± 2.11	2.23	101.13 ± 1.34	1.26
	25.25	102.90 ± 0.62	0.6	98.92 ± 2.26	2.28
	101	96.31 ± 0.47	0.49	101.32 ± 1.53	1.01
ABZ	1.57	104.63 ± 1.67	1.6	97.64 ± 2.07	2.12
	25.18	93.85 ± 4.29	4.57	101.85 ± 1.95	1.23
	100.78	100.42 ± 0.99	0.99	99.68 ± 1.02	1.02
