# Supplementary material for: Improvement of Antialveolar echinococcosis efficacy of novel Albendazole-Bile acids Derivatives with Enhanced Oral Bioavailability
Source: PLoS Negl Trop Dis. 2023 Jan 3;17(1):e0011031. doi: 10.1371/journal.pntd.0011031 (PMC9838834; doi:10.1371/journal.pntd.0011031)
Supplement: S4 Table — (XLSX) [file pntd.0011031.s004.xlsx]

## Sheet: Sheet1
Drug	Concentration (ng/mL)	Room temperature for 24 h		4℃ for 24 h		Three freeze		at -80℃ for 15 days
		Measured (mean ± SD)	RSD(%)	Measured (mean ± SD)	RSD(%)	Measured (mean ± SD)	RSD(%)	Measured (mean ± SD)	RSD(%)
ABZ-BA	1.58	1.53 ± 0.11	7.19	1.60 ± 0.11	6.88	1.61 ± 0.11	6.83	1.55 ± 0.05	3.23
	25.25	25.32 ± 0.45	1.78	25.87 ± 0.33	1.28	25.10 ± 0.25	1	25.14 ± 0.15	0.6
	101	98.28 ± 2.16	2.2	102.86 ± 1.44	1.4	103.83 ± 5.29	5.09	99.55 ± 4.13	4.15
ABZ	1.57	1.56 ± 0.13	8.33	1.53 ± 0.08	5.23	1.59 ± 0.15	9.43	1.56 ± 0.07	4.49
	25.18	24.87 ± 0.34	1.37	25.65 ± 0.53	2.07	25.56 ± 0.56	2.19	25.34 ± 1.18	4.66
	100.78	98.90 ± 3.53	3.57	104.63 ± 2.81	2.69	106.20 ± 1.36	1.28	108.56 ± 1.18	1.09
